# Supplementary material for: Attentional Flexibility Predicts A-Not-B Task Performance in 14-Month-Old-Infants: A Head-Mounted Eye Tracking Study
Source: Brain Sci. 2020 May 5;10(5):279. doi: 10.3390/brainsci10050279 (PMC7288136; doi:10.3390/brainsci10050279)
Supplement: Supplementary file 1 [file brainsci-10-00279-s001.zip]

Archive with 4 entries (4 files):
- Brain Sciences_Supplementary data file_Infant Attentional Flexibility.sav
- Clip 1A_hide.mp4
- Clip 1B_pre_switch high focused attention.mp4
- Clip 1C_pre_switch_high flexible attention.mp4
